# Supplementary material for: BTN3A1 promotes tumor progression and radiation resistance in esophageal squamous cell carcinoma by regulating ULK1-mediated autophagy
Source: Cell Death Dis. 2022 Nov 22;13(11):984. doi: 10.1038/s41419-022-05429-w (PMC9684582; doi:10.1038/s41419-022-05429-w)
Supplement: Supplementary file 8 — Supplementary Table S1 [file 41419_2022_5429_MOESM8_ESM.xlsx]

## Sheet: Sheet1
Supplementary Table S1. Clinicopathological characteristics of ESCC patients receving radiotherapy
Characteristic	Patients, n	Percentage(%)
Age
<65	83	70.3
≥65	35	29.7
Gender
Female	23	19.5
Male	95	80.5
Location
Cervical	2	1.7
Up	8	6.8
Middle	76	64.4
Lower	32	27.1
Differentiation
Well	10	8.5
Moderate	61	51.7
Poor	47	39.8
T stage
T1	12	10.2
T2	31	26.3
T3	52	44.1
T4	23	19.5
N stage
N0	59	50
N1	30	25.4
N2	16	13.6
N3	13	11
AJCC stage
Ⅰ	8	6.8
Ⅱ	53	44.9
Ⅲ	57	48.3
Recurrence state
In-field recurrence	51	43.2
Metastasis	38	32.2
Others	29	24.6
