# Supplementary material for: BTN3A1 promotes tumor progression and radiation resistance in esophageal squamous cell carcinoma by regulating ULK1-mediated autophagy
Source: Cell Death Dis. 2022 Nov 22;13(11):984. doi: 10.1038/s41419-022-05429-w (PMC9684582; doi:10.1038/s41419-022-05429-w)
Supplement: Supplementary file 9 — Supplementary Table S2 [file 41419_2022_5429_MOESM9_ESM.xlsx]

## Sheet: Sheet1
Supplementary Table S2 The correlation of clinicopathological variables of ESCC with BTN3A1 expression
Clinicopathological features	BTN3A1 expression		P value
	Low (n=99)	High (n=131)
Age			0.664
<65	58	73
≥65	41	58
Gender			0.496
Female	32	48
Male	67	83
Differentiation			0.596
Well	54	65
Moderate	36	49
Poor	9	17
Location			0.593
Cervical	6	4
Up	12	12
Middle	52	75
Lower	29	40
T stage			0.002
T1-2	46	35
T3-4	53	96
N stage			<0.001
N0	89	78
N1-3	10	53
AJCC stage			<0.001
Ⅰ	18	3
Ⅱ	73	81
Ⅲ	8	47
