# Supplementary material for: BTN3A1 promotes tumor progression and radiation resistance in esophageal squamous cell carcinoma by regulating ULK1-mediated autophagy
Source: Cell Death Dis. 2022 Nov 22;13(11):984. doi: 10.1038/s41419-022-05429-w (PMC9684582; doi:10.1038/s41419-022-05429-w)
Supplement: Supplementary file 10 — Supplementary Table S3 [file 41419_2022_5429_MOESM10_ESM.xlsx]

## Sheet: Sheet1
Supplementary Table S3 Univariate and Multivariate analysis of prognostic factors in ESCC with respect to OS
Clinicopathologic characters	Univariate analysis	Multivariate analysis
	P value	P value	HR	95%CI
Age	0.828
Gender	0.914
Location	0.748
T stage	<0.001	0.832	0.943	0.548-1.624
N stage	<0.001	0.604	0.682	0.160-2.906
Differentiation	0.19
AJCC stage	<0.001	0.015	6.19	1.418-27.017
BTN3A1 Expression	<0.001	0.001	2.64	1.511-4.613
HR, hazard ratio; Values in bold signify p < 0.05, which is considered significant.
