# Supplementary material for: BTN3A1 promotes tumor progression and radiation resistance in esophageal squamous cell carcinoma by regulating ULK1-mediated autophagy
Source: Cell Death Dis. 2022 Nov 22;13(11):984. doi: 10.1038/s41419-022-05429-w (PMC9684582; doi:10.1038/s41419-022-05429-w)
Supplement: Supplementary file 11 — Supplementary Table S4 [file 41419_2022_5429_MOESM11_ESM.xlsx]

## Sheet: Sheet1
Supplementary Table S4. Radiation biologic parameters of ESCC cells in different group
Cell lines	Group	D0(Gy)	Dq(Gy)	N	SF2(%)
KYSE150	shNC	2.63±0.07	1.45±0.47	1.77±0.34	65.12±5.75
	shBNT3A1#1	1.88±0.02	1.38±0.28	2.11±0.34	57.96±5.12
	shBNT3A1#2	2.28±0.08	0.56±0.40	1.29±0.21	49.45±5.89
ECA109	shNC	3.27±0.12	1.12±0.64	1.44±0.30	63.01±5.56
	shBNT3A1#1	2.47±0.01	0.49±0.33	1.23±0.16	51.23±4.52
	shBNT3A1#2	2.04±0.01	1.52±0.24	2.11±0.26	63.22±4.51
Radiobiological parameters (D0,Dq,Nand SF2) were calculated from the single-hit multitarget model (SF=1−(1−e^ [−kD]) ^N) using GraphPad Prism 8.0；D0:final slope; Dq: quasi-threshold dose; N: extrapolation number; SF2: survival fraction of 2 Gy
