# Supplementary material for: BTN3A1 promotes tumor progression and radiation resistance in esophageal squamous cell carcinoma by regulating ULK1-mediated autophagy
Source: Cell Death Dis. 2022 Nov 22;13(11):984. doi: 10.1038/s41419-022-05429-w (PMC9684582; doi:10.1038/s41419-022-05429-w)
Supplement: Supplementary file 12 — Supplementary Table S5 [file 41419_2022_5429_MOESM12_ESM.xlsx]

## Sheet: Sheet1
Supplementary Table S5. Radiation biologic parameters of ESCC cells in different group
Group	D0(Gy)	Dq(Gy)	N	SF2(%)
NC	3.42±0.12	1.16±0.66	1.43±0.29	66.47±5.87
KD	2.12±0.01	1.13±0.28	1.72±0.23	58.31±5.15
KD+BTN3A1(shMT)	3.45±0.05	1.00±0.83	1.37±0.34	64.52±6.24
Radiobiological parameters (D0,Dq,Nand SF2) were calculated from the single-hit multitarget model (SF=1−(1−e^ [−kD]) ^N) using GraphPad Prism 8.0 D0:final slope; Dq: quasi-threshold dose; N: extrapolation number; SF2: survival fraction of 2 Gy
