# Supplementary material for: BTN3A1 promotes tumor progression and radiation resistance in esophageal squamous cell carcinoma by regulating ULK1-mediated autophagy
Source: Cell Death Dis. 2022 Nov 22;13(11):984. doi: 10.1038/s41419-022-05429-w (PMC9684582; doi:10.1038/s41419-022-05429-w)
Supplement: Supplementary file 13 — Supplementary Table S6 [file 41419_2022_5429_MOESM13_ESM.xlsx]

## Sheet: Sheet1
Supplementary Table S6. Radiation biologic parameters of ESCC cells in different group
Group	D0(Gy)	Dq(Gy)	N	SF2(%)
shNC	3.05±0.10	0.65±0.43	1.25±0.19	57.50±4.13
EBSS	4.37±0.60	0.90±0.86	1.28±0.30	67.54±4.21
shBTN3A1#1+EBSS	3.06±0.16	0.52±0.52	1.21±0.23	55.29±4.84
NC	3.20±0.15	0.56±0.41	1.20±0.16	59.66±3.18
BTN3A1-OE	3.74±0.16	1.60±0.48	1.55±0.22	74.57±3.75
BTN3A1-OE+3-MA	2.51±0.04	0.95±0.28	1.47±0.17	60.24±3.83
Radiobiological parameters (D0,Dq,Nand SF2) were calculated from the single-hit multitarget model (SF=1−(1−e^ [−kD]) ^N) using GraphPad Prism 8.0； D0:final slope; Dq: quasi-threshold dose; N: extrapolation number; SF2: survival fraction of 2 Gy
