# Supplementary material for: BTN3A1 promotes tumor progression and radiation resistance in esophageal squamous cell carcinoma by regulating ULK1-mediated autophagy
Source: Cell Death Dis. 2022 Nov 22;13(11):984. doi: 10.1038/s41419-022-05429-w (PMC9684582; doi:10.1038/s41419-022-05429-w)
Supplement: Supplementary file 14 — Supplementary Table S7 [file 41419_2022_5429_MOESM14_ESM.xlsx]

## Sheet: Sheet1
Supplementary Table S7. The top 10 proteins identified by mass spectrometry in BTN3A1 pull-down assay
No	Accession	Protein names	Gene names	Protein score	Sequence coverage(%)
1	O00481	Butyrophilin subfamily 3 member A1	BTN3A1	144.23	18
2	P62269	40S ribosomal protein S18	RPS18	137.33	61
3	H6VRF8	Cytokeratin-1	KRT1	131.75	48
4	A0A1B0GVI3	Keratin, type I cytoskeletal 10	KRT10	106.95	40
5	P35908	Keratin, type II cytoskeletal 2 epidermal	KRT2	83.78	50
6	Q8N6N5	Tubulin beta chain	TUBB2C	82.09	57
7	P05783	Keratin, type I cytoskeletal 18	KRT18	69.05	32
8	A0A024R1N1	Myosin, heavy polypeptide 9, non-muscle, isoform CRA_a	MYH9	67	14
9	V9HWB4	78 kDa glucose-regulated protein	HEL-S-89n	61.94	39
10	O75385	threonine-protein kinase ULK1	ULK1	60.17	31
The top 10 proteins identified from the BTN3A1 pull-down group but not from the vector control group.
