# Supplementary material for: BTN3A1 promotes tumor progression and radiation resistance in esophageal squamous cell carcinoma by regulating ULK1-mediated autophagy
Source: Cell Death Dis. 2022 Nov 22;13(11):984. doi: 10.1038/s41419-022-05429-w (PMC9684582; doi:10.1038/s41419-022-05429-w)
Supplement: Supplementary file 15 — Supplementary Table S8 [file 41419_2022_5429_MOESM15_ESM.xlsx]

## Sheet: Sheet1
Supplementary Table S8. The sequences of the primers used
Primer ID	Sequences (5'-3')
BTN3A1	(F)CUAUUUGUCCAGCGUGAAATT
	(R)UUUCACGCUGGACAAAUAGTT
β-Actin	(F)TGGCACCCAGCACAATGAA
	(R)CTAAGTCATAGTCCGCCTAGAAGCA
