# Supplementary material for: BTN3A1 promotes tumor progression and radiation resistance in esophageal squamous cell carcinoma by regulating ULK1-mediated autophagy
Source: Cell Death Dis. 2022 Nov 22;13(11):984. doi: 10.1038/s41419-022-05429-w (PMC9684582; doi:10.1038/s41419-022-05429-w)
Supplement: Supplementary file 16 — Supplementary Table S9 [file 41419_2022_5429_MOESM16_ESM.xlsx]

## Sheet: Sheet1
Supplementary Table S9. A list of antibodies used for western blot
BTN3A1 (1:1000; Abcam, ab236289)
GAPDH (1:1000; Proteintech, 80570)
ATM (1:1000;Cell Signaling Technology,2873)
H2AX(1:1000;Cell Signaling Technology,7631)
Phospho-ATM (Ser1981) (1:1000;Cell Signaling Technology,13050)
Phospho-H2AX (Ser139)(1:1000;Cell Signaling Technology,9718)
Phalloidin-iFour 488 (1:1000; Abcam, ab176753)
Autophagy Antibody Sampler Kit (Huabio, K2002)
Beclin1 (1:1000; Abcam, ab207612)
p62 (1:2000; Abclonal, A7758)
LC3B (1:1000; Abcam, ab192890)
Caspase3 (1:1000; Cell Signaling Technology, 9662)
Cleaved caspase3 (1:1000; Cell Signaling Technology, 9661)
Caspase 7 (1:1000; Cell Signaling Technology, 9492)
Cleaved caspase7 (1:1000; Cell Signaling Technology, 9491)
Cleaved caspase9 (1:1000;Cell Signaling Technology,9509)
Caspase1 (1:1000; Cell Signaling Technology, 3866)
Cleaved caspase1 (1:1000; Cell Signaling Technology,89332)
Gasdermin D (1:1000; Cell Signaling Technology, 39754)
Cleaved Gasdermin D (1:1000; Cell Signaling Technology,36425)
Gasdermin E (1:1000; Cell Signaling Technology,84005)
HMGB1 (1:1000; Cell Signaling Technology, 6893)
ULK1 (1:1000; Cell Signaling Technology,4773)
Phosopho-ULK1(Ser555) (1:1000;Cell Signaling Technology,5869)
Phosopho-ULK1(Ser757) (1:1000;Cell Signaling Technology,14202)
HIF-1α (1:1000; Abcam, ab51608)
Mouse anti-rabbit IgG LCS (1:5000; Abbhine, A25022)
Goat Anti-Rabbit IgG(H+L) (1:5000; Proteintech, SA00001-2)
Goat Anti-Mouse IgG(H+L) (1:5000; Proteintech, SA00001-1)
