# Supplementary material for: BTN3A1 promotes tumor progression and radiation resistance in esophageal squamous cell carcinoma by regulating ULK1-mediated autophagy
Source: Cell Death Dis. 2022 Nov 22;13(11):984. doi: 10.1038/s41419-022-05429-w (PMC9684582; doi:10.1038/s41419-022-05429-w)
Supplement: Supplementary file 17 — Supplementary Table S10 [file 41419_2022_5429_MOESM17_ESM.xlsx]

## Sheet: Sheet1
Supplementary Table S10. The sequences of the primers for promoter region used
Primer ID	Sequences (5'-3')
BTN3A1 promoter	(F1)GCTCAGAAACACCTGCACTAAA
	(R1)TTAAGCACCTCCAGCATCCAG
	(F2)TGAGCCAAGATCCTGCAACTG
	(R2)GGTACATGGAGGAGGAGGAGATT
	(F3)CTCATCTTTCTCTCTTCACCACAT
	(R3)CCCTACCTCCCTTACTGTTTATCT
	(F4)GTAAGGGAGGTAGGGCAGGAA
	(R4)TGATTGGCTCAGAGGTGATGTTTC
	(F5)CACGATGACCCGACAGTCTCT
	(R5)AAATCACAGCCCACAGAAGAAAGG
VEGF promoter	(F)CACAGGGAAGCTGGGTGAATG
	(R)CACACGCACACACTCACTCAC
GAPDH promoter	(F)GCACCGTCAAGGCTGAGAAC
	(R)TGGTGAAGACGCCAGTGGA
