# Supplementary material for: BTN3A1 promotes tumor progression and radiation resistance in esophageal squamous cell carcinoma by regulating ULK1-mediated autophagy
Source: Cell Death Dis. 2022 Nov 22;13(11):984. doi: 10.1038/s41419-022-05429-w (PMC9684582; doi:10.1038/s41419-022-05429-w)
Supplement: Supplementary file 24 — Patient related data1 [file 41419_2022_5429_MOESM24_ESM.xlsx]

## Sheet: Sheet1
Patient number	Gender(0=female;1=male)	Age	Weight	Drink(0=no;1=yes)	Smoke(0=no;1=yes)	Location(0=Cervical;1=up;2=middle;3=down)	Pathological morphology	T	N	M	G	STAGE	State(0=In-field recurrence;1=Metastasis2=Others)	OS	RFS
1	1	50	59	1	1	2	Ulcerative type	3	0	0	2	IIB	0	60	50
2	0	63	55	0	0	2	Ulcerative type	4	0	0	2.5	IIIA	1	53	42
3	1	45	74	1	0	2	Uplift type	3	0	0	2	IIB	0	50	15
4	1	47	58	1	1	2	Medullary type	3	2	0	3	IIIB	1	17	3
5	1	59	84	1	1	2	Uplift type	2	0	0	3	IIB	0	65	52
6	1	58	90	1	1	2	Ulcerative type	2	0	0	1	IIA	2	79	70
7	1	56	75	1	1	1	Medullary type	3	2	0	2	IIIB	1	46	40
8	1	63	73	0	0	2	Mushroom type	2	1	0	2	IIB	0	43	39
9	1	68	68	1	1	2	Medullary type	3	0	0	2	IIB	1	57	24
10	1	50	58	0	0	3	No type	2	1	0	2.5	IIB	0	15	13
11	1	50	70	0	0	2	Ulcerative type	3	3	0	2.5	IIIC	1	35	10
12	1	66	54	0	0	2	Ulcerative type	2	0	0	2.5	IIB	1	75	75
13	0	51	48	0	0	3	Medullary type	3	1	0	3	IIIA	1	49	35
14	1	67	60	1	0	3	Ulcerative type	4	1	0	2.5	IIIC	0	2	2
15	0	57	75	0	0	3	No type	2	0	0	2	IIA	2	80	80
16	1	64	60	0	0	0	Medullary type	4	0	0	2.5	IIIA	2	18	11
17	1	52	70	0	0	3	Uplift type	2	0	0	2	IIA	0	75	55
18	1	59	52	1	1	2	Medullary type	2	3	0	3	IIIC	1	3	1
19	0	66	50	0	0	1	Medullary type	2	0	0	2.5	IIB	0	39	26
20	1	63	51	1	1	2	Ulcerative type	3	0	0	2	IIB	0	51	42
21	0	49	63	0	0	2	No type	3	0	0	2	IIB	0	42	30
22	1	56	49	0	1	2	Ulcerative type	3	2	0	2	IIIB	1	16	15
23	0	47	58.5	0	0	2	No type	1	0	0	2	IB	0	84	84
24	1	48	80	1	1	2	Ulcerative type	2	3	0	2	IIIC	0	39	10
25	1	51	57	0	1	2	Ulcerative type	2	2	0	2	IIIA	0	23	11
26	1	64	69	1	1	3	Mushroom type	2	2	0	2.5	IIIA	0	18	17
27	1	66	71	1	1	2	Medullary type	3	0	0	1.5	IIB	2	62	43
28	1	60	55	0	0	2	Ulcerative type	4	1	0	2	IIIC	0	16	11
29	1	52	69	1	1	2	Medullary type	4	1	0	2.5	IIIC	1	38	30
30	1	74	56	0	0	3	Ulcerative type	4	0	0	1	IIIA	2	6	6
31	1	57	67	1	1	2	Ulcerative type	2	0	0	2.5	IIB	0	73	59
32	1	64	65	1	1	2	Medullary type	3	2	0	1.5	IIIB	0	7	3
33	1	65	50	1	1	2	Uplift type	1	1	0	3	IIB	1	39	6
34	1	75	62	0	0	2	No type	1	2	0	2	IIIA	2	36	30
35	1	62	51	1	1	2	Ulcerative type	4	2	0	3	IIIC	1	24	15
36	1	58	53	1	1	2	Ulcerative type	2	1	0	3	IIB	0	25	21
37	1	52	50	1	1	2	Medullary type	3	1	0	2	IIIA	0	45	39
38	1	56	81	1	1	2	Medullary type	3	0	0	2.5	IIB	1	8	2
39	1	49	58	0	1	3	Ulcerative type	3	1	0	2	IIIA	2	33	22
40	1	63	54	1	1	2	Ulcerative type	2	0	0	3	IIB	0	68	60
41	0	63	60	0	0	2	Ulcerative type	3	0	0	2	IIB	1	72	53
42	1	42	65	1	1	3	Ulcerative type	3	2	0	3	IIIB	1	16	3
43	1	51	70	0	1	2	Ulcerative type	3	0	0	3	IIB	0	40	16
44	1	65	59	1	1	2	Medullary type	3	0	0	2	IIB	0	52	36
45	1	69	75	1	1	2	Infiltrative type	4	2	0	2	IIIC	1	13	9
46	1	55	45	1	1	2	Ulcerative type	3	3	0	2.5	IIIC	1	8	5
47	1	54	69	1	1	2	Ulcerative type	4	1	0	2	IIIC	1	26	15
48	1	69	63	0	0	2	Ulcerative type	1	0	0	2.5	IB	0	28	20
49	1	57	87	1	1	3	Ulcerative type	3	0	0	1.5	IIA	0	8	7
50	1	63	67	0	0	2	Medullary type	3	1	0	2.5	IIIA	0	12	6
51	1	75	77	1	1	2	Mushroom type	4	0	0	2	IIIA	2	48	2
52	0	49	60	0	0	3	Ulcerative type	4	0	0	3	IIIA	0	17	15
53	1	65	60	0	0	3	Medullary type	4	1	0	2	IIIC	1	63	54
54	1	63	71	1	1	2	Fungating type	4	1	0	2	IIIC	1	12	9
55	1	69	60	1	1	2	Infiltrative type	3	0	0	1.5	IIB	2	56	49
56	1	55	69	1	1	3	Mushroom type	2	1	0	2	IIB	0	48	19
57	1	53	69	1	1	2	Mushroom type	2	0	0	3	IIB	0	39	20
58	0	59	55	0	0	2	Ulcerative type	1	0	0	2	IB	2	84	84
59	0	57	55	0	0	3	Mushroom type	3	0	0	2	IIA	1	51	40
60	0	63	53	0	0	3	Medullary type	1	2	0	3	IIIA	2	10	5
61	1	59	69	1	0	2	Ulcerative type	3	0	0	2	IIB	0	10	7
62	0	75	76	1	1	2	Ulcerative type	3	0	0	2	IIB	2	38	24
63	1	50	60	1	1	2	Ulcerative type	4	0	0	2	IIIA	0	14	9
64	0	68	52.5	0	0	3	Medullary type	4	1	0	3	IIIC	1	32	28
65	1	65	56	0	0	1	Ulcerative type	4	0	0	2	IIIA	2	16	6
66	1	61	67	1	1	2	Medullary type	1	1	0	2	IIB	2	31	17
67	1	66	60	1	1	2	Ulcerative type	4	0	0	3	IIIA	2	13	8
68	1	48	65	0	0	2	Medullary type	3	1	0	1.5	IIIA	2	31	24
69	1	53	70	1	1	3	Ulcerative type	2	0	0	1	IB	0	14	12
70	1	74	69	1	1	1	No type	1	0	0	1.5	IB	2	42	42
71	1	72	53	1	1	3	Ulcerative type	3	3	0	2.5	IIIC	1	9	2
72	1	69	56	0	0	1	Medullary type	3	0	0	1.5	IIB	1	48	36
73	1	79	58	1	1	3	No type	2	3	0	2	IIIC	2	12	3
74	1	68	55	0	0	2	Medullary type	3	0	0	1.5	IIB	0	6	2
75	0	50	40	0	0	2	Ulcerative type	1	0	0	3	IB	0	63	57
76	1	52	72	1	0	3	Mushroom type	1	0	0	2	IB	2	72	67
77	1	45	80	1	1	2	No type	2	0	0	2	IIB	0	16	6
78	1	63	50	1	1	2	Ulcerative type	2	2	0	2	IIIA	2	42	35
79	0	66	51	0	0	1	Mushroom type	1	1	0	2.5	IIB	0	56	50
80	1	59	65	1	1	2	Mushroom type	3	2	0	3	IIIB	2	23	18
81	0	44	52	0	0	1	Ulcerative type	3	0	0	1	IIA	1	12	8
82	1	51	70	0	0	3	Ulcerative type	3	3	0	2.5	IIIC	2	39	30
83	1	67	60	1	0	2	Uplift type	2	0	0	2	IIB	1	20	11
84	0	53	60	0	0	0	Medullary type	2	0	0	3	IIB	1	43	39
85	1	59	75	1	1	3	Ulcerative type	4	3	0	2	IIIC	2	24	18
86	1	70	71	1	1	3	No type	3	0	0	2	IIA	2	36	30
87	1	47	69	1	1	2	No type	1	3	0	2	IIIC	1	50	43
88	0	57	68	0	0	2	Ulcerative type	3	1	0	2	IIIA	0	39	21
89	0	64	60	0	0	2	Mushroom type	2	1	0	1	IIB	2	23	16
90	1	48	60	1	1	2	No type	3	0	0	3	IIB	0	51	43
91	0	63	65	0	0	3	Ulcerative type	2	1	0	1.5	IIB	2	40	35
92	1	56	62	0	0	2	Ulcerative type	3	0	0	2	IIB	0	27	17
93	1	57	82	0	1	2	Ulcerative type	3	0	0	2	IIB	1	38	29
94	1	65	72	0	0	2	Medullary type	3	1	0	1	IIIA	0	9	7
95	1	68	63	1	1	3	Ulcerative type	2	0	0	1	IB	0	17	8
96	1	42	67	1	1	3	Ulcerative type	3	3	0	3	IIIC	1	5	4
97	0	53	76	0	0	2	Ulcerative type	2	1	0	2	IIB	2	24	13
98	1	66	85	0	0	2	Ulcerative type	3	3	0	3	IIIC	1	15	8
99	1	67	79	1	0	2	Medullary type	2	3	0	1	IIIC	0	18	14
100	1	51	58	0	0	1	Medullary type	4	1	0	3	IIIC	1	31	8
101	1	62	59	1	1	2	Mushroom type	3	1	0	1.5	IIIA	0	43	36
102	1	65	58	1	1	2	Infiltrative type	3	1	0	2	IIIA	0	51	30
103	1	56	83	1	1	3	Ulcerative type	3	1	0	1.5	IIIA	0	34	18
104	1	62	60	0	1	2	Ulcerative type	2	0	0	2	IIB	2	63	50
105	1	64	75	0	0	3	Ulcerative type	4	2	0	3	IIIC	0	41	35
106	1	64	75	1	1	2	No type	3	0	0	1.5	IIB	2	20	18
107	0	69	75	0	0	2	Medullary type	3	0	0	1.5	IIB	0	12	7
108	1	55	55	1	1	2	Ulcerative type	4	1	0	3	IIIC	0	39	35
109	1	57	54.5	1	1	2	Fungating type	3	0	0	2.5	IIB	1	13	10
110	1	57	55	1	1	3	Ulcerative type	3	0	0	2	IIA	1	53	9
111	1	67	78	1	0	2	Medullary type	3	0	0	3	IIB	0	16	8
112	0	60	59	0	0	2	Ulcerative type	2	0	0	1	IIA	1	33	24
113	1	55	65	1	1	3	Ulcerative type	3	2	0	3	IIIB	1	12	7
114	1	60	61	1	1	3	Medullary type	4	0	0	3	IIIA	1	48	39
115	1	54	94	1	1	2	Ulcerative type	2	1	0	3	IIB	0	62	32
116	1	65	62	0	0	2	Ulcerative type	3	2	0	3	IIIB	0	20	6
117	1	73	61.5	1	1	2	Ulcerative type	3	0	0	1	IIA	0	40	22
118	1	56	61	0	0	3	Medullary type	4	3	0	2	IIIC	1	38	28
