# Supplementary material for: BTN3A1 promotes tumor progression and radiation resistance in esophageal squamous cell carcinoma by regulating ULK1-mediated autophagy
Source: Cell Death Dis. 2022 Nov 22;13(11):984. doi: 10.1038/s41419-022-05429-w (PMC9684582; doi:10.1038/s41419-022-05429-w)
Supplement: Supplementary file 25 — Patient related data2 [file 41419_2022_5429_MOESM25_ESM.xlsx]

## Sheet: Sheet1
Patients ID	Gender(0=female;1=male)	Age	Location(0=Cervical;1=up;2=middle;3=down)	Pathological morphology	T	N	M	G	STAGE	OS
a-A1	1	66	3	Medullary type	3	N1	0	1	III	25.8
a-A10	1	52	2	Ulcerative type	3	N0	0	1	II	48.9667
a-A11	0	40	2	Ulcerative type	3	N1	0	3	III	13.3333
a-A12	0	56	0	Ulcerative type	3	N1	0	1	III	10.3667
a-A2	0	60	3	Ulcerative type	3	N1	0	2	III	32.2
a-A3	1	57	2	Ulcerative type	2	N0	0	1	II	64.5667
a-A4	0	68	3	Ulcerative type	3	N0	0	1	II	9.9
a-A5	1	57	1	Medullary type	2	N0	0	2	II	64.3333
a-A6	0	57	3	Medullary type	3	N1	0	1	III	8.5
a-A7	0	64	2	Mushroom type	1	N0	0	1	I	64.2333
a-A8	1	70	2	Mushroom type	2	N0	0	1	II	64.1667
a-A9	0	67	2	Ulcerative type	2	N1	0	2	II	3.5
a-B1	1	68	2	Ulcerative type	2	N0	0	2	I	63.9333
a-B10	0	74	3	Ulcerative type	3	N2	0	3	I	63.2333
a-B11	1	66	2	Medullary type	2	N0	0	3	II	63.3
a-B12	1	66	3	Ulcerative type	3	N0	0	1	II	27.9667
a-B2	0	61	2	Mushroom type	2	N0	0	1	II	63.9
a-B3	0	74	2	Ulcerative type	3	N0	0	2	II	16.2333
a-B4	1	65	3	Medullary type	1	N0	0	1	I	63.6333
a-B5	1	61	3	Ulcerative type	3	N0	0	1	II	63.5667
a-B6	0	51	2	Medullary type	3	N0	0	2	II	63.6667
a-B7	1	71	2	Ulcerative type	3	N1	0	1	I	57.5333
a-B8	0	54	3	Ulcerative type	3	N0	0	1	II	63.4333
a-B9	1	63	2	Medullary type	1	N0	0	1	I	63.3667
a-C1	1	67	2	Medullary type	2	N0	0	1	II	63.2
a-C10	1	70	3	Medullary type	1	N0	0	2	I	62.2
a-C11	1	44	3	Ulcerative type	3	N0	0	2	II	22.1667
a-C12	0	54	3	Ulcerative type	3	N0	0	2	II	1.86667
a-C2	1	57	2	Medullary type	3	N0	0	1	II	63.1333
a-C3	0	71	2	Ulcerative type	1	N0	0	2	I	63.1
a-C4	1	67	3	Medullary type	3	N0	0	1	II	63
a-C5	1	66	2	Medullary type	3	N0	0	2	II	16.7
a-C6	1	59	2	Medullary type	2	N0	0	2	II	11.2
a-C7	0	67	2	Medullary type	1	N0	0	2	I	62.5667
a-C8	1	60	2	Ulcerative type	2	N0	0	2	II	10.9
a-C9	1	77	3	Medullary type	3	N1	0	2	III	2.63333
a-D1	1	61	1	Ulcerative type	2	N0	0	1	II	23
a-D10	0	59	2	Medullary type	2	N0	0	1	II	24.6
a-D11	1	72	2	Medullary type	3	N0	0	3	II	60.3
a-D12	0	56	2	Ulcerative type	2	N1	0	2	II	32.9333
a-D2	1	52	2	Medullary type	3	N0	0	1	II	6.73333
a-D3	0	63	2	Medullary type	1	N0	0	1	I	61.1333
a-D4	1	69	1	Ulcerative type	3	N0	0	2	II	60.9667
a-D5	1	57	0	Ulcerative type	3	N0	0	1	II	60.8667
a-D6	1	61	2	Narrow type	3	N0	0	2	II	5.86667
a-D7	1	56	3	Ulcerative type	3	N0	0	1	II	60.4333
a-D8	1	62	2	Medullary type	2	N0	0	1	II	60.7667
a-D9	0	74	2	Mushroom type	2	N0	0	1	II	60.3667
a-E1	1	58	2	Medullary type	2	N1	0	2	II	60.2
a-E10	0	59	2	Medullary type	1	N1	0	3	III	5.9
a-E11	0	58	3	Ulcerative type	2	N0	0	2	II	30.8
a-E12	1	67	3	Ulcerative type	3	N0	0	3	II	59.1667
a-E2	1	62	3	Medullary type	3	N1	0	2	III	30.6
a-E3	1	59	0	Ulcerative type	2	N1	0	1	II	59.8667
a-E4	0	64	1	Medullary type	2	N0	0	1	II	60.0667
a-E5	0	58	2	Ulcerative type	3	N0	0	1	II	59.9
a-E6	1	78	2	Uplift type	2	N0	0	2	II	59.7333
a-E7	0	60	3	Ulcerative type	2	N0	0	2	II	59.4333
a-E8	1	73	2	Medullary type	3	N0	0	2	II	9.7
a-E9	1	71	3	Ulcerative type	3	N0	0	1	II	59.3667
a-F1	0	61	0	Medullary type	3	N0	0	1	II	58.9
a-F10	1	64	3	Mushroom type	1	N0	0	2	I	32.3333
a-F11	1	63	1	Ulcerative type	3	N0	0	2	II	57.5333
a-F12	1	21	2	Medullary type	3	N1	0	3	III	10.8333
a-F2	1	59	2	Ulcerative type	1	N0	0	2	I	58.8667
a-F3	0	72	2	Ulcerative type	2	N1	0	2	III	6.23333
a-F4	1	67	2	Ulcerative type	3	N1	0	1	III	8.8
a-F5	0	75	1	Medullary type	3	N0	0	2	II	2.66667
a-F6	0	65	1	Ulcerative type	3	N0	0	1	II	58.3
a-F7	1	76	2	Uplift type	3	N1	0	2	III	9.4
a-F8	1	58	2	Mushroom type	2	N0	0	1	II	57.9667
a-F9	0	59	2	Ulcerative type	2	N0	0	2	II	31.6
a-G1	1	75	2	Ulcerative type	3	N1	0	1	III	22.9667
a-G2	1	60	2	Medullary type	2	N1	0	2	III	20.8667
a-G3	1	60	1	Medullary type	2	N0	0	1	II	57.4
a-G4	1	63	3	Ulcerative type	3	N0	0	1	II	57.4
a-G5	1	66	3	Uplift type	3	N0	0	3	II	57.2333
b-A1	1	66	2	Ulcerative type	3	N1	0	3	III	1.4
b-A10	1	59	2	Ulcerative type	3	N0	0	1	II	4.7
b-A11	1	65	3	Ulcerative type	3	N0	0	1	II	56.4333
b-A12	1	51	2	Ulcerative type	3	N0	0	1	II	56.4333
b-A2	1	60	2	Narrow type	3	N1	0	1	III	7.33333
b-A3	1	62	3	Ulcerative type	2	N1	0	2	III	1.43333
b-A4	0	65	2	Ulcerative type	3	N0	0	1	II	28.4
b-A5	1	55	2	Ulcerative type	3	N0	0	1	II	56.9
b-A6	0	66	2	Medullary type	3	N2	0	2	III	13.0333
b-A7	1	65	3	Ulcerative type	3	N1	0	1	III	29.9
b-A8	0	72	3	Ulcerative type	3	N0	0	1	II	6.76667
b-A9	1	57	0	Ulcerative type	3	N0	0	1	II	56.5333
b-B1	0	70	1	Ulcerative type	2	N0	0	2	II	55.9
b-B10	1	72	2	Ulcerative type	2	N0	0	2	II	17.7
b-B11	0	66	2	Ulcerative type	3	N0	0	1	II	17.7
b-B12	1	63	0	Medullary type	2	N0	0	1	II	34.8333
b-B2	0	73	3	Medullary type	3	N2	0	1	III	18.2667
b-B3	0	75	2	Medullary type	2	N2	0	1	III	7.86667
b-B4	1	63	0	Ulcerative type	3	N0	0	2	II	55.4667
b-B5	0	60	2	Medullary type	3	N0	0	1	II	55.3667
b-B6	1	47	3	Ulcerative type	3	N1	0	3	III	6.6
b-B7	1	65	2	Ulcerative type	2	N0	0	2	II	0
b-B8	0	64	2	Medullary type	2	N0	0	1	II	55.2667
b-B9	0	57	2	Medullary type	3	N2	0	2	III	46.1
b-C1	1	75	3	Mushroom type	1	N0	0	1	I	55.2
b-C10	1	73	1	Medullary type	3	N1	0	1	III	4.8
b-C11	0	57	2	Medullary type	3	N0	0	1	II	53.4333
b-C12	0	65	0	Medullary type	1	N0	0	2	I	53.4
b-C2	0	58	2	Ulcerative type	3	N0	0	1	II	54.6667
b-C3	1	62	3	Ulcerative type	3	N0	0	1	II	54.6
b-C4	0	68	2	Medullary type	3	N0	0	2	II	54.6667
b-C5	1	70	3	Ulcerative type	2	N0	0	2	II	50.4
b-C6	1	70	2	Ulcerative type	3	N1	0	1	III	13.9333
b-C7	1	61	1	Medullary type	2	N2	0	2	III	17.7667
b-C8	1	70	2	Medullary type	2	N0	0	3	II	53.8667
b-C9	1	65	3	Ulcerative type	3	N0	0	2	II	53.6333
b-D1	1	58	2	Medullary type	3	N2	0	1	III	11.7333
b-D10	0	64	3	Ulcerative type	3	N1	0	1	III	31.2333
b-D11	0	72	1	Ulcerative type	3	N2	0	2	III	13.8333
b-D12	0	52	3	Ulcerative type	3	N0	0	1	II	52.2667
b-D2	1	64	3	Ulcerative type	2	N0	0	1	II	11.7333
b-D3	0	71	2	Ulcerative type	3	N0	0	2	II	52.8667
b-D4	1	58	2	Medullary type	3	N0	0	2	II	52.8
b-D5	1	64	1	Ulcerative type	3	N0	0	1	II	52.7333
b-D6	0	75	3	Medullary type	3	N1	0	2	III	14.1667
b-D7	1	65	2	Ulcerative type	3	N0	0	1	II	52.6333
b-D8	1	62	1	Ulcerative type	3	N0	0	1	II	15.1333
b-D9	1	66	3	Ulcerative type	2	N0	0	2	II	28.2667
b-E1	1	58	2	Narrow type	2	N0	0	1	II	11.8333
b-E10	1	69	2	Ulcerative type	3	N0	0	1	II	50.9
b-E11	1	68	3	Medullary type	2	N0	0	1	II	23.2667
b-E12	0	69	2	Medullary type	3	N1	0	1	III	13.1
b-E2	1	57	3	Ulcerative type	3	N0	0	1	II	3.26667
b-E3	1	67	2	Ulcerative type	3	N0	0	1	II	22.8
b-E4	1	60	3	Ulcerative type	3	N0	0	2	II	51.7
b-E5	1	62	2	Ulcerative type	2	N0	0	1	II	11.6667
b-E6	1	59	2	Ulcerative type	3	N0	0	2	II	51.1
b-E7	1	76	3	Ulcerative type	3	N1	0	3	III	3.4
b-E8	0	57	2	Ulcerative type	3	N0	0	2	II	51.0667
b-E9	1	62	3	Ulcerative type	3	N0	0	2	II	8.36667
b-F1	1	57	1	Ulcerative type	3	N2	0	2	III	12
b-F10	1	59	3	Medullary type	3	N1	0	2	III	13.1667
b-F11	0	67	2	Uplift type	2	N0	0	2	II	49.5667
b-F12	1	69	2	Ulcerative type	3	N0	0	1	II	49.5667
b-F2	0	81	2	Mushroom type	3	N1	0	1	III	1.7
b-F3	0	69	3	No type	3	N0	0	1	II	28.0667
b-F4	0	74	2	Ulcerative type	3	N0	0	2	II	22.9
b-F5	0	63	2	Ulcerative type	3	N0	0	1	II	50.2667
b-F6	1	60	3	Ulcerative type	2	N0	0	2	II	50.0667
b-F7	1	62	2	Ulcerative type	3	N0	0	1	II	12.8
b-F8	1	73	2	Ulcerative type	2	N0	0	1	II	49.9
b-F9	1	75	2	Superficia type	1	N0	0	2	I	49.9333
b-G1	0	61	1	Medullary type	3	N0	0	2	II	49.3667
b-G2	1	65	2	Ulcerative type	3	N0	0	1	II	49.3333
b-G3	1	63	2	Ulcerative type	2	N0	0	1	II	49.1667
b-G4	1	59	3	Mushroom type	2	N0	0	2	II	48.9
b-G5	1	63	2	Ulcerative type	3	N1	0	2	III	7.56667
c-A1	1	61	2	Ulcerative type	3	N0	0	1	II	48.5333
c-A10	0	64	2	Medullary type	2	N0	0	2	II	48.0333
c-A11	0	58	3	Medullary type	3	N0	0	2	II	47.8333
c-A12	1	66	2	Medullary type	3	N0	0	1	II	47.9333
c-A2	1	62	2	Ulcerative type	3	N0	0	1	II	48.4667
c-A3	1	48	2	Medullary type	3	N0	0	2	II	48.2667
c-A4	1	75	2	Medullary type	3	N0	0	1	II	21.9333
c-A5	0	65	2	Ulcerative type	2	N0	0	3	II	0
c-A6	1	62	2	Ulcerative type	3	N0	0	3	II	48.2
c-A7	1	68	2	Narrow type	3	N1	0	1	III	14.7667
c-A8	1	63	1	Ulcerative type	1	N0	0	1	I	48.0667
c-A9	1	66	2	Ulcerative type	3	N0	0	2	II	47.9667
c-B1	1	71	3	Medullary type	3	N0	0	1	II	4.23333
c-B10	1	61	2	Narrow type	3	N1	0	3	III	21.8
c-B11	1	71	1	Ulcerative type	3	N0	0	1	II	12.6333
c-B12	1	64	2	Ulcerative type	3	N1	0	2	III	47.0333
c-B2	1	68	2	Ulcerative type	2	N1	0	2	II	47.7
c-B3	1	60	2	Ulcerative type	3	N0	0	1	II	11.1
c-B4	0	59	0	Ulcerative type	3	N0	0	2	II	25.5667
c-B5	1	58	2	Ulcerative type	3	N0	0	1	II	47.7
c-B6	1	62	1	Ulcerative type	3	N0	0	2	II	30.6667
c-B7	0	75	3	Ulcerative type	2	N0	0	1	II	47.5667
c-B8	1	55	2	Ulcerative type	2	N1	0	3	II	30.2667
c-B9	1	73	2	Medullary type	3	N0	0	1	II	25.9667
c-C1	1	62	2	Medullary type	3	N0	0	1	II	46.8333
c-C10	1	52	3	Ulcerative type	3	N0	0	1	II	45
c-C11	0	59	2	Ulcerative type	2	N0	0	1	II	46.1333
c-C12	1	63	2	Ulcerative type	3	N1	0	1	III	46.1
c-C2	1	63	2	Ulcerative type	1	N0	0	2	I	46.3333
c-C3	1	65	2	Ulcerative type	3	N0	0	1	II	28.1
c-C4	1	57	3	Ulcerative type	3	N1	0	2	III	46.3333
c-C5	0	64	2	Medullary type	2	N0	0	1	II	46.4667
c-C6	0	60	2	Ulcerative type	3	N1	0	3	III	6
c-C7	0	59	2	Ulcerative type	3	N0	0	2	II	46.2667
c-C8	0	67	3	Ulcerative type	3	N0	0	3	II	46.2
c-C9	1	58	3	Ulcerative type	1	N0	0	2	I	46.2667
c-D1	0	75	3	Medullary type	3	N0	0	3	II	45.9333
c-D10	0	65	3	Medullary type	3	N1	0	2	III	6.63333
c-D11	1	58	3	Ulcerative type	3	N0	0	2	II	29.6
c-D12	0	66	1	Ulcerative type	3	N1	0	2	III	44.7667
c-D2	1	67	2	Ulcerative type	3	N0	0	2	II	12
c-D3	0	71	2	Medullary type	2	N0	0	1	II	45.4
c-D4	1	66	3	Ulcerative type	3	N0	0	1	II	45.4
c-D5	0	65	2	Medullary type	3	N0	0	1	II	45.4
c-D6	1	62	1	Ulcerative type	3	N0	0	1	II	45.2667
c-D7	1	66	3	Ulcerative type	2	N0	0	3	II	45.2667
c-D8	0	66	3	Ulcerative type	1	N0	0	1	I	45.2
c-D9	1	30	3	Medullary type	2	N0	0	3	II	7.66667
c-E1	1	61	3	Ulcerative type	3	N0	0	3	II	44.7333
c-E10	1	57	3	Ulcerative type	3	N1	0	1	III	13.0333
c-E11	1	63	1	Ulcerative type	2	N0	0	1	II	43.3
c-E12	1	80	2	Ulcerative type	3	N1	0	2	III	5.66667
c-E2	1	58	2	Medullary type	3	N1	0	1	III	24.4333
c-E3	1	58	2	Ulcerative type	3	N0	0	1	II	44.7333
c-E4	0	63	3	Medullary type	3	N0	0	1	II	44.4667
c-E5	0	67	2	Ulcerative type	2	N0	0	1	II	44.5
c-E6	1	64	3	Ulcerative type	1	N0	0	1	I	32.1667
c-E7	1	59	2	Medullary type	3	N0	0	1	II	43.9667
c-E8	0	74	1	Ulcerative type	3	N1	0	1	III	14.6667
c-E9	1	72	2	Ulcerative type	3	N1	0	2	III	3.3
c-F1	0	63	2	Ulcerative type	3	N0	0	1	II	5.7
c-F10	1	59	2	Mushroom type	2	N0	0	1	II	48.6
c-F11	1	52	2	Ulcerative type	3	N0	0	1	II	31.6
c-F12	0	62	2	Medullary type	3	N0	0	2	II	13.2333
c-F2	1	61	3	Narrow type	3	N1	0	2	III	11.6333
c-F3	1	60	2	Narrow type	3	N1	0	3	III	43.1667
c-F4	1	63	2	Uplift type	2	N0	0	1	II	42.9333
c-F5	1	73	3	Ulcerative type	2	N0	0	1	II	51.4333
c-F6	0	58	2	Medullary type	3	N2	0	2	III	22
c-F7	1	37	2	Ulcerative type	3	N0	0	3	II	26
c-F8	0	59	2	Medullary type	2	N0	0	3	II	22.8333
c-F9	1	72	3	Ulcerative type	3	N1	0	1	III	15.8667
c-G1	1	52	0	Ulcerative type	3	N1	0	3	III	10.1667
c-G2	1	65	2	Circumferential type	3	N2	0	2	III	44.7
c-G3	0	70	1	Ulcerative type	1	N0	0	1	I	44.7
c-G4	1	64	3	Ulcerative type	3	N0	0	2	II	26.2667
